# Supplementary material for: Molecular mechanism underlying regulation of Arabidopsis CLCa transporter by nucleotides and phospholipids
Source: Nat Commun. 2023 Aug 12;14:4879. doi: 10.1038/s41467-023-40624-z (PMC10423218; doi:10.1038/s41467-023-40624-z)
Supplement: Supplementary file 4 — Source Data [file 41467_2023_40624_MOESM4_ESM.xlsx]

## Sheet: Fig.4d
Fig. 4d	Comparison of the I–V curves of wild-type AtCLCa with different adenine nucleotides at a concentration of 5 mM added to the pipette solution.
Voltage (mV)	WT. bath solutino: NO3-, pipeptte solution: Cl-. n=20
-80	-10.9565	-5.00458	-4.74115	-8.58978	-3.95238	-4.39221	-6.65919	-13.4496	-3.15444	-10.5623	-7.91667	-2.18838	-7.53992	-10.6018	-4.85714	-11.4915	-4.9365	-5.23882	-3.89456	-6.33582
-60	-6.94306	-3.66819	-3.62756	-7.67824	-2.4181	-2.8623	-5.26547	-9.07248	-2.65713	-8.72978	-5.17879	-1.3105	-7.44974	-7.50046	-7.70239	-8.52295	-3.86305	-4.12795	-3.15914	-4.60389
-40	-4.65424	-2.58639	-2.77561	-4.58453	-1.15714	-1.67569	-3.74081	-5.1313	-1.40787	-6.08944	-3	-0.79077	-7.17289	-6.10937	-4.15003	-6.8086	-1.98622	-2.91702	-2.09951	-2.71743
-20	-1.82816	-0.7788	-1.47579	-2.17497	-0.1619	-1.05128	-1.72646	-2.27626	-0.39773	-2.88392	-1.36364	0.291139	-3.58644	-2.30962	-0.4879	-2.04421	-0.27729	-0.11098	0.493687	0.054935
0	3.24845	1.67277	1.51024	0.471822	1.74762	0.697531	1.40179	1.93697	0.918306	0.921028	1.3947	1.62025	0.212522	0.785577	3.99009	4.3329	1.10371	1.52656	0.940657	2.09683
20	11.7474	6.07003	9.41155	4.61271	6.32	4.54701	7.47085	8.77836	3.31425	6.62988	6.11591	3.79151	5.13326	4.3148	13.6034	13.3281	3.87331	4.99112	1.52224	6.76443
40	24.0538	10.5543	24.148	11.5243	9.62095	9.94302	16.5955	15.7101	8.78951	14.8858	13.1379	6.61728	12.8863	6.78083	20.3167	17.726	7.93122	12.5037	2.78748	10.6249
60	39.205	16.2395	41.7877	22.8722	10.9657	14.2583	28.3067	22.2658	15.8628	22.9125	21.887	7.84363	21.1304	9.3703	27.173	24.1273	10.6012	19.6651	4.62602	13.6834
80	56.1263	23.8508	61.8883	37.5655	14.0676	18.783	41.1471	30.9035	24.0775	32.8283	32.0811	9.63738	31.0304	15.3081	33.6464	31.8237	13.1891	24.9778	7.11696	17.2347
Voltage (mV)	WT. bath solutino: NO3-, pipeptte solution: Cl- + 5 mM ATP. n=22
-80	-4.47813	-6.65391	-4.72296	-4.86633	-4.01451	-3.9634	-3.0435	-4.5398	-2.64117	-2.76951	-3.80886	-1.64474	-2.18291	-2.12297	-2.95944	-3.10946	-6.64178	-6.70989	-3.34192	-1.92667	-3.94429	-4.06474
-60	-4.36255	-4.74287	-3.6165	-3.93607	-2.42899	-3.16885	-2.04324	-3.71137	-1.81827	-2.3494	-2.97102	-2.43262	-1.42021	-3.34171	-1.86021	-2.35899	-5.24619	-4.64444	-4.00521	-1.41664	-2.62084	-4.09409
-40	-2.30627	-3.04012	-2.43727	-3.05897	-1.93181	-2.13594	-1.30185	-2.41349	-1.3871	-1.53504	-2.0203	-0.97705	-0.9696	-2.24775	-1.32665	-1.53762	-4.25604	-2.82611	-3.61969	-1.05018	-1.97475	-2.59733
-20	-1.08324	-1.17293	-0.90943	-1.81461	-1.61273	-0.89504	-0.66851	-1.20123	-0.67261	-0.73358	-1.1587	-0.54083	-0.45061	-1.18627	-0.57731	-0.91915	-2.46275	-1.122	-1.78653	-0.76806	-1.05771	-1.60242
0	0.798322	0.157121	-0.05457	0.591982	0.106361	-0.09114	0.135713	-0.24301	0.017246	0.407187	0.127754	0.758941	0.001753	0.078628	0.017559	0.217104	0.186918	0.085076	-0.17427	-0.12048	0.125525	0.584031
20	5.50761	1.03773	1.43083	2.99132	1.36043	1.33672	1.5984	0.955459	0.687394	1.89698	1.81529	3.62333	0.464635	1.57428	0.626876	3.5177	6.78159	1.37239	2.01491	2.07325	2.91523	5.17704
40	14.7757	3.27397	3.83172	7.39856	4.56115	2.44441	3.39535	2.70344	2.16813	4.89917	5.36567	9.70817	1.45527	5.20999	2.14596	7.04274	20.0854	3.14731	5.89621	6.86332	5.73146	11.2199
60	27.4682	6.63564	7.32089	14.5096	9.86683	4.35134	6.8284	4.45971	3.91248	11.1879	11.8603	18.2234	2.22499	11.3157	3.11105	9.14012	31.0099	5.34061	9.97795	12.2668	7.44048	15.8247
80	42.088	9.69401	13.1351	24.8826	17.6658	7.02243	12.0006	6.16628	6.25307	19.8003	22.0658	27.6891	3.39096	20.8365	4.29775	11.0738	36.2323	11.2929	13.001	16.4665	10.3765	17.1776
Voltage (mV)	WT. bath solutino: NO3-, pipeptte solution: Cl- + 5 mM ADP. n=19
-80	-5.13137	-4.08569	-7.19164	-3.19466	-5.41515	-2.25757	-2.87833	-5.06905	-4.5859	-1.2893	-3.4224	-1.83685	-14.421	-4.00797	-3.49777	-1.86565	-6.84422	-2.84304	-2.82105
-60	-4.60003	-3.52569	-4.49938	-2.30357	-3.21929	-1.59504	-2.51427	-3.1282	-3.51341	-1.58867	-2.67463	-0.88269	-5.6399	-3.19139	-2.33854	-1.38505	-5.06909	-2.82056	-1.61639
-40	-3.52505	-2.18172	-3.42651	-2.30357	-2.70757	-0.82771	-1.62973	-2.16593	-2.41057	-1.24341	-1.48534	-0.44135	-3.61097	-0.96828	-1.93204	-1.12766	-4.38155	-1.91221	-0.98431
-20	-1.28899	-1.26109	-1.73002	-0.60038	-2.03545	-0.32327	-0.91583	-1.55269	-1.29761	-0.67524	-0.82178	-0.19896	-1.46788	-0.29217	-0.89566	-0.66833	-1.22821	-1.51704	-0.41013
0	0.238611	0.837747	1.43498	0.906892	0.145117	0.43162	-0.10808	0.150049	0.576716	0.010926	0.267974	0.056044	0.508863	0.161068	0.15635	-0.10745	0.831306	0.470094	0.255728
20	4.56805	4.96375	8.69367	4.73353	3.24602	2.26645	1.28273	4.7396	4.31019	2.25299	2.78438	2.30061	2.42688	1.36346	2.40332	0.795856	3.02209	0.957045	0.422997
40	8.61461	12.2504	20.1701	6.76851	6.91595	6.67323	3.27652	8.47778	9.13134	5.18997	5.31099	10.2463	8.69959	4.66161	7.54943	3.36408	5.9004	4.21774	1.70485
60	15.9968	21.8889	33.2425	5.93746	11.869	9.02314	4.78963	11.1689	16.1961	11.2038	9.1392	19.1517	12.7281	10.2522	12.6219	8.4167	8.49433	7.99348	4.69961
80	26.9631	33.7988	48.2058	5.9343	21.6185	7.97873	7.32097	14.7831	25.3553	21.8897	14.8738	24.8093	13.2924	15.5581	17.7792	13.0525	11.2664	11.698	10.2629
Voltage (mV)	WT. bath solutino: NO3-, pipeptte solution: Cl- + 5 mM AMP. n=16
-80	-4.08046	-3.98693	-4.49198	-5.07463	-6.4578	-6.71592	-5.35316	-5.64024	-6.86813	-4.58453	-4.48052	-4.57317	-4.62006	-5.1511	-5.40323	-4.22748
-60	-3.3908	-2.61438	-3.68984	-3.65672	-4.34783	-5.37273	-4.75836	-4.49695	-5.83791	-3.95415	-3.76623	-3.71951	-3.769	-4.25824	-4.35484	-3.42224
-40	-2.58621	-1.30719	-2.6738	-2.23881	-2.55754	-3.35796	-4.23792	-3.125	-4.87637	-3.32378	-1.81818	-2.43902	-2.73556	-3.2967	-3.14516	-2.31505
-20	-1.78161	-0.52288	-1.60428	1.04478	-1.59847	-1.67898	-2.15613	-0.91463	-2.74725	-1.31805	-0.97403	-1.09756	-1.15502	-1.0989	-2.25806	-1.6608
0	-0.57471	0.326797	0.213904	0.447761	0.319693	0.537273	0.148699	0.762195	0.137363	0.229226	0.064935	0.304878	0.243161	0.206044	0.564516	0.70458
20	3.14242	2.95423	4.82543	4.31452	4.10542	5.04532	4.05345	3.96842	4.25245	3.85654	2.42345	3.94524	4.04543	4.68543	5.04245	5.042
40	9.52345	8.45535	11.5353	9.87686	9.54457	10.102	9.05425	10.7454	11.2524	9.45045	5.00453	7.04525	9.4245	9.99242	11.8999	11.2547
60	14.3678	12.0915	20.3209	17.1642	15.3453	16.1182	15.8364	16.7683	17.1703	14.1547	9.28571	12.1951	16.5349	17.8571	19.5161	16.8093
80	19.5402	18.3007	32.0856	27.9105	23.6573	24.8489	24.684	34.2988	25.4121	23.3811	18.1818	19.5122	25.5319	28.5714	26.6129	25.6165

## Sheet: Fig.4e
Fig. 4e	Comparison of the I–V curves of wild-type AtCLCa with 5 mM AMP and 5 mM ATP added separately or together to the pipette solution.
Voltage (mV)	WT. bath solutino: NO3-, pipeptte solution: Cl- + 5 mM ATP. n=20
-80	-2.59948	-4.61039	-4.40476	-3.57542	-3.51351	-2.68328	-2.2714	-3.6266	-3.93082	-4.50504	-3.64858	-4.4226	-4.05577	-2.72512	-3.44828	-4.46886	-4.43847	-4.41354	-3.55781	-3.58289
-60	-1.7301	-3.44156	-3.63095	-2.96089	-2.7027	-1.8208	-1.33955	-2.28341	-2.98742	-3.49733	-2.59241	-3.3579	-3.35868	-1.77725	-2.55172	-3.88278	-3.36247	-3.56711	-2.66836	-2.51337
-40	-0.86505	-2.27273	-2.67857	-2.17877	-1.68919	-1.19789	-0.9901	-1.74614	-2.09644	-2.48963	-2.06433	-2.7846	-2.59823	-1.30332	-1.7931	-2.9304	-2.28648	-2.5393	-1.33418	-1.81818
-20	-0.38927	-0.90909	-1.30952	-1.00559	-1.01351	-0.47916	-0.46593	-0.53727	-0.83857	-1.24481	-1.39222	-1.8837	-1.58428	-0.47393	-0.89655	-1.8315	-0.87424	-0.96735	-0.57179	-0.85561
0	0.259516	0.519481	0.059524	0.055866	-0.06757	0.479157	0.116482	0.201478	0.262055	0.059277	-0.04801	0.3276	0.190114	0.414692	-0.06897	-0.14652	0.201748	0.604595	0.698856	1.44385
20	1.47059	2.14286	1.96429	1.28492	0.878378	3.16243	0.757135	2.35057	1.15304	3.49733	2.78445	2.2113	2.28137	2.25118	1.86207	3.22344	1.54674	4.05079	3.68488	5.88235
40	2.81142	4.35065	6.60714	2.96089	2.7027	8.43316	2.56261	3.6266	2.72537	9.42502	6.43303	4.4226	5.76679	5.62796	4.13793	8.05861	2.89173	9.49214	6.22617	11.7647
60	4.75779	8.44156	14.9405	5.36313	5.06757	17.058	3.55271	5.23841	4.61216	20.6283	13.9702	6.63391	12.0406	9.47867	6.48276	14.652	4.70747	17.1705	7.56036	16.6845
80	7.52595	14.2857	25.8929	8.71508	8.91892	28.7494	5.00874	9.73808	7.28512	31.1203	25.4441	9.00901	19.6451	15.5213	10.4138	22.7106	7.73369	26.4813	8.32274	24.5989
Voltage (mV)	WT. bath solutino: NO3-, pipeptte solution: Cl- + 5 mM AMP. n=16
-80	-4.08046	-3.98693	-4.49198	-5.07463	-6.4578	-6.71592	-5.35316	-5.64024	-6.86813	-4.58453	-4.48052	-4.57317	-4.62006	-5.1511	-5.40323	-4.22748
-60	-3.3908	-2.61438	-3.68984	-3.65672	-4.34783	-5.37273	-4.75836	-4.49695	-5.83791	-3.95415	-3.76623	-3.71951	-3.769	-4.25824	-4.35484	-3.42224
-40	-2.58621	-1.30719	-2.6738	-2.23881	-2.55754	-3.35796	-4.23792	-3.125	-4.87637	-3.32378	-1.81818	-2.43902	-2.73556	-3.2967	-3.14516	-2.31505
-20	-1.78161	-0.52288	-1.60428	1.04478	-1.59847	-1.67898	-2.15613	-0.91463	-2.74725	-1.31805	-0.97403	-1.09756	-1.15502	-1.0989	-2.25806	-1.6608
0	-0.57471	0.326797	0.213904	0.447761	0.319693	0.537273	0.148699	0.762195	0.137363	0.229226	0.064935	0.304878	0.243161	0.206044	0.564516	0.70458
20	2.70115	2.61438	4.27808	3.73134	3.51662	3.35796	3.71747	3.5061	3.91484	3.26648	1.62338	3.04878	3.70821	3.77747	4.51613	4.88173
40	7.75862	7.84314	10.6952	8.95522	8.12021	8.73069	8.92193	8.07927	10.0275	8.02292	4.54545	6.58537	8.87538	9.27198	11.5323	10.619
60	14.3678	12.0915	20.3209	17.1642	15.3453	16.1182	15.8364	16.7683	17.1703	14.1547	9.28571	12.1951	16.5349	17.8571	19.5161	16.8093
80	19.5402	18.3007	32.0856	27.9105	23.6573	24.8489	24.684	34.2988	25.4121	23.3811	18.1818	19.5122	25.5319	28.5714	26.6129	25.6165
Voltage (mV)	WT. bath solutino: NO3-, pipeptte solution: Cl- + 5 mM ATP + 5 mM AMP. n=16
-80	-5.53598	-5.79357	-5.92768	-6.45604	-5.02846	-6.22363	-5.64516	-2.96384	-3.70763	-4.54545	-4.05405	-4.66216	-6.9378	-6.25798	-4.27184	-2.66734
-60	-4.52944	-4.72249	-4.03082	-3.70879	-3.88994	-4.43038	-4.78495	-1.7783	-2.64831	-3.50649	-2.97297	-3.58108	-6.06061	-4.72542	-3.75405	-1.81178
-40	-2.71766	-3.7001	-2.48963	-4.60165	-2.75142	-3.16456	-3.8172	-1.18554	-1.80085	-2.27273	-1.89189	-2.63514	-4.14673	-3.7037	-3.23625	-1.35883
-20	-1.40916	-2.6777	-1.36337	-2.06044	-1.42315	-1.89873	-2.95699	-0.41494	-0.95339	-0.64935	-0.87838	-1.48649	-1.5949	-3.83142	-2.45955	-0.35229
0	0.100654	-0.38948	0.17783	-0.20604	0.094877	0.21097	-0.10753	0.237107	0.264831	0.649351	0.135135	0.472973	0.15949	0.255428	0.194175	0.503271
20	2.76799	3.74878	2.78601	3.09066	2.27704	2.42616	3.76344	1.30409	1.80085	3.57143	2.56757	4.7973	2.87081	4.08685	4.53074	2.76799
40	7.54907	10.7108	7.35033	6.18132	5.6926	5.27426	9.03226	2.96384	4.13136	7.33766	6.55405	11.8243	5.18341	7.66284	11.1327	7.19678
60	14.6452	19.9611	14.7006	10.6456	10.6262	8.43882	18.0108	6.04624	7.15042	13.8961	13.3108	21.0135	9.2504	12.1328	20.1942	14.6452
80	25.3649	31.1587	23.118	19.2308	17.3624	11.7089	32.2581	9.60285	11.6525	19.9351	22.027	30.4054	15.63	22.3499	26.5372	24.761

## Sheet: Fig.4f
Fig. 4f	Comparison of the I–V curves of AtCLCa ΔN53 mutant with 5 mM ATP added to the pipette solution.
Voltage (mV)	ΔN53 mutant. bath solutino: NO3-, pipeptte solution: Cl-. n=26
-80	-3.50471	-1.39075	-5.7827	-2.53014	-4.33993	-3.56118	-2.84041	-1.14052	-2.58122	-2.657	-2.24024	-3.55503	-3.10727	-3.12221	-3.78163	-2.13698	-3.04897	-3.10727	-3.12221	-3.78163	-2.13698	-3.04897	-3.26311	-4.60195	-5.27627	-3.81805
-60	-2.67914	-1.03714	-4.41019	-1.69186	-2.92022	-2.13053	-2.6481	-0.804	-1.5881	-1.56823	-1.01054	-2.05041	-2.73833	-2.50221	-2.75305	-1.40103	-1.98552	-2.73833	-2.50221	-2.75305	-1.40103	-1.98552	-2.38921	-7.17588	-5.50958	-2.82778
-40	-1.45818	-0.47573	-2.10279	-1.02174	-1.82979	-1.34831	-1.58522	-0.51224	-0.94839	-1.27356	-0.88879	-0.88929	-1.54078	-1.62495	-2.12066	-0.78391	-1.42286	-1.54078	-1.62495	-2.12066	-0.78391	-1.42286	-1.64416	-5.34997	-4.5707	-2.07957
-20	-0.83822	-0.23878	-0.73882	-0.47392	-1.26439	-0.62012	-1.04729	-0.28513	-0.72695	-0.7941	-0.32873	-0.56265	-1.26559	-1.00681	-0.74921	-0.27312	-0.38591	-1.26559	-1.00681	-0.74921	-0.27312	-0.38591	-0.72545	-2.81088	-1.01759	-1.03209
0	0.471301	0.218729	0.056832	0.010192	0.167757	0.429707	0.119541	0.038128	0.154336	0.499436	-0.11445	0.442535	-0.42186	-0.31833	0.040635	0.51913	0.173806	-0.42186	-0.31833	0.040635	0.51913	0.173806	0.50137	0.297349	0.823626	0.600766
20	3.09983	1.19025	1.5089	1.34278	3.31475	3.53544	3.67979	0.538767	1.07141	2.46471	0.379866	2.77744	0.724273	0.868002	3.59623	2.99594	3.13441	0.724273	0.868002	3.59623	2.99594	3.13441	3.8261	7.0365	4.12656	4.38361
40	7.19604	2.90362	3.90722	4.35704	10.6526	9.9553	10.6573	1.66602	3.62131	7.77372	1.46103	5.47058	3.15263	3.33505	10.5881	5.64164	8.66971	3.15263	3.33505	10.5881	5.64164	8.66971	10.568	14.1427	8.6551	7.77477
60	11.9027	4.70267	7.43084	8.15858	21.42	18.1867	19.7945	3.12152	8.31179	14.7883	3.21669	7.79913	6.36272	7.35857	17.0084	6.94674	14.4142	6.36272	7.35857	17.0084	6.94674	14.4142	16.632	22.3059	12.1154	10.6465
80	16.8056	6.19185	12.0996	12.7119	33.1289	26.1864	29.5319	4.75605	14.1206	22.4971	5.84653	10.5492	9.38682	12.2242	21.585	8.06844	18.886	9.38682	12.2242	21.585	8.06844	18.886	24.3991	29.6536	16.2729	14.5592
Voltage (mV)	ΔN53 mutant. bath solutino: NO3-, pipeptte solution: Cl- + 5 mM ATP. n=26
-80	-3.26311	-4.60195	-5.27627	-3.81805	-4.49955	-2.60316	-2.65717	-3.14917	-2.49757	-2.72566	-2.66174	-2.15941	-2.44526	-3.47138	-2.65771	-4.05742	-3.21335	-2.15941	-2.44526	-3.47138	-2.65771	-4.05742	-3.21335	-2.20826	-4.63688	-1.72039
-60	-2.38921	-7.17588	-5.50958	-2.82778	-2.93897	-1.72176	-2.11716	-2.22107	-1.46975	-1.86501	-2.17861	-1.69713	-1.64639	-3.05073	-2.03736	-3.46109	-2.34083	-1.69713	-1.64639	-3.05073	-2.03736	-3.46109	-2.34083	-1.59574	-3.36017	-1.33454
-40	-1.64416	-5.34997	-4.5707	-2.07957	-1.31652	-1.26463	-1.41716	-1.15482	-0.95983	-1.22925	-1.20561	-1.23485	-1.11381	-1.52962	-1.73994	-1.84891	-1.79022	-1.23485	-1.11381	-1.52962	-1.73994	-1.84891	-1.79022	-0.85436	-2.32221	-0.6298
-20	-0.72545	-2.81088	-1.01759	-1.03209	-0.41592	-0.71991	-0.78858	-0.45697	-0.5559	-0.59687	-0.45406	-0.2438	-0.71693	-0.86678	-0.98363	-1.29753	-0.84993	-0.2438	-0.71693	-0.86678	-0.98363	-1.29753	-0.84993	-0.40423	-1.12592	-0.46238
0	0.50137	0.297349	0.823626	0.600766	0.336864	0.169712	-0.05429	0.304645	0.047992	0.055798	0.120785	0.044328	-0.07937	0.03824	-0.0085	-0.06293	0.302134	0.044328	-0.07937	0.03824	-0.0085	-0.06293	0.302134	-0.05472	0.231216	-0.09567
20	3.8261	7.0365	4.12656	4.38361	2.01775	0.969003	2.19145	0.807663	1.19179	1.66718	1.49416	1.61164	1.54909	2.15421	1.42339	2.06168	3.02134	1.61164	1.54909	2.15421	1.42339	2.06168	3.02134	1.03617	3.54866	0.765326
40	10.568	14.1427	8.6551	7.77477	4.63016	3.24369	5.30863	3.15981	4.13529	5.13851	4.88732	4.73994	3.99947	5.42589	4.66108	6.07714	6.93496	4.73994	3.99947	5.42589	4.66108	6.07714	6.93496	3.8905	9.15313	4.19814
60	16.632	22.3059	12.1154	10.6465	7.26664	6.19723	8.35152	7.94909	9.03046	8.11782	8.46164	9.12209	7.79666	9.5516	10.446	12.0854	11.9442	9.12209	7.79666	9.5516	10.446	12.0854	11.9442	8.89662	15.323	8.35005
80	24.3991	29.6536	16.2729	14.5592	12.0412	9.18365	11.403	14.8603	13.9916	10.463	11.1771	13.8336	11.3506	14.2722	16.9256	19.8525	21.2228	13.8336	11.3506	14.2722	16.9256	19.8525	21.2228	13.9874	21.963	9.53946

## Sheet: Fig.4g
Fig. 4g	Comparison of the I–V curves of AtCLCa ΔN44 mutant with 5 mM ATP added to the pipette solution.
Voltage (mV)	ΔN44 mutant. bath solutino: NO3-, pipeptte solution: Cl-. n=23
-80	-5.6541	-6.26366	-5.86854	-7.53012	-5.96491	-5.52359	-6.93878	-6.15385	-6.93878	-6.72963	-4.88842	-5.26316	-5.09338	-5.32725	-3.52113	-3.698	-6.1693	-5.65771	-4.91958	-5.39262	-3.04636	-5.12515	-5.7211
-60	-4.76718	-4.73416	-4.92958	-6.4759	-4.91228	-2.87687	-5.71429	-4.73373	-5.44218	-5.31287	-3.08183	-3.22581	-3.56537	-4.10959	-1.87793	-3.00462	-4.5911	-4.10184	-3.8789	-4.35194	-1.8543	-3.57569	-4.05244
-40	-3.54767	-3.64166	-4.10798	-5.57229	-3.50877	-0.80552	-4.4898	-3.19527	-5.30612	-3.06966	-1.91286	-1.35823	-1.69779	-2.89193	-1.52582	-2.38829	-3.29986	-2.68741	-3.02744	-3.31126	-1.19205	-2.2646	-2.50298
-20	-2.88248	-1.82083	-2.8169	-4.96988	-2.22222	0.115075	-3.26531	-1.77515	-2.85714	-1.2987	-0.53135	0.679117	-1.18846	-1.82648	-0.46948	-1.69492	-1.43472	-0.9901	-1.79754	-1.98675	0.13245	-0.95352	-1.54946
0	-0.22173	0.509832	0.586854	1.20482	1.28655	0.805524	0.680272	0.35503	0.544218	0.708383	0.63762	2.54669	0.848896	1.97869	0.586854	0.46225	0.860832	0.848656	0.37843	0.189215	0.927152	1.90703	1.31109
20	3.7694	2.76766	3.6385	7.68072	4.91228	1.72612	4.89796	3.78698	4.89796	2.95159	2.86929	5.43294	4.0747	7.61035	3.99061	2.31125	4.01722	3.67751	3.68969	3.59508	2.11921	6.67461	5.36353
40	6.76275	5.89949	8.56808	14.4578	9.35673	2.87687	9.79592	8.87574	9.2517	6.13931	4.78215	10.1868	9.50764	14.6119	8.09859	4.54545	7.89096	7.35502	8.23084	7.85241	3.84106	13.5876	11.5614
60	10.3104	9.46832	15.3756	22.8916	14.269	4.25777	18.3673	12.5444	14.0136	9.79929	8.39532	15.4499	12.7334	19.9391	12.0892	6.47149	13.0559	12.447	13.4343	13.3396	6.22517	22.1693	18.4744
80	15.9645	13.11	17.723	30.1205	21.5205	5.17837	24.6258	18.1065	20.2721	13.9315	12.0085	24.2784	20.2037	27.0928	15.7277	9.01387	19.3687	18.3876	21.4759	20.1514	9.27152	28.963	28.6055
Voltage (mV)	ΔN44 mutant. bath solutino: NO3-, pipeptte solution: Cl- + 5 mM ATP. n=20
-80	-4.99376	-4.50771	-4.90694	-3.78151	-3.07355	-3.52369	-2.92096	-2.74914	-3.20062	-3.40285	-3.29013	-3.07287	-3.53982	-3.39721	-3.223	-3.17834	-3.51563	-3.7037	-2.33677	-3.16384
-60	-3.87016	-3.44009	-3.89171	-2.31092	-2.08562	-2.55164	-2.46277	-2.23368	-2.34192	-2.96378	-2.19342	-2.01932	-2.65487	-2.43902	-2.52613	-1.70689	-2.5	-2.93742	-1.58076	-1.9209
-40	-2.49688	-3.55872	-3.04569	-1.47059	-1.427	-1.70109	-2.06186	-1.54639	-1.48322	-2.30516	-1.09671	-1.40474	-1.89633	-1.65505	-1.56794	-0.52972	-1.875	-2.29885	-1.03093	-0.90395
-20	-1.1236	-1.42349	-2.19966	-0.52521	-0.65862	-1.09356	-1.60367	-0.85911	-0.78064	-1.53677	0.099701	-0.79017	-0.88496	-1.21951	-0.87108	-0.05886	-0.9375	-0.894	-0.20619	0
0	0.499376	0.237248	1.01523	0.420168	1.20746	0.486027	-0.17182	0.400916	0.546448	0.768386	0.797607	0.702371	0.505689	0.43554	0.609756	0.765156	0.234375	0.63857	0.206186	0.79096
20	2.99626	3.67734	4.39932	1.47059	2.85401	2.30863	1.54639	2.06186	2.34192	3.18331	3.09073	2.80948	2.40202	2.52613	2.1777	2.00118	1.95312	2.29885	1.4433	3.61582
40	4.86891	6.76157	7.95262	2.52101	4.72009	4.13123	3.4937	4.06644	4.29352	5.81778	6.97906	4.91659	4.67762	4.44251	4.44251	3.17834	4.14062	4.46999	2.26804	6.44068
60	6.86642	11.7438	13.0288	3.78151	7.9034	5.95383	7.27377	6.18557	6.24512	8.23271	12.2632	7.98946	6.8268	6.62021	8.10104	4.70865	6.79688	5.4917	4.811	10.0565
80	9.61298	19.3357	21.1506	5.35714	9.33041	8.74848	8.87743	8.76289	8.74317	11.8551	19.2423	11.1501	10.3666	8.62369	10.5401	8.41672	10.8594	8.81226	7.49141	14.8023

## Sheet: Fig.4h
Fig. 4f	Comparison of the I–V curves of AtCLCa E55A/S56A mutant with 5 mM ATP added to the pipette solution.
Voltage (mV)	E55A/S56A mutant. bath solutino: NO3-, pipeptte solution: Cl-. n=25
-80	-4.55486	-2.93238	-2.19851	-3.94058	-4.86414	-3.53095	-3.83175	-3.44906	-2.4276	-2.77101	-2.19292	-3.47975	-1.9859	-2.9625	-2.12067	-1.76742	-3.20589	-4.04661	-3.80859	-3.65151	-7.74202	-5.23507	-2.61985	-4.76272	-3.86388
-60	-3.72165	-2.63997	-1.66579	-2.9603	-5.31048	-3.86923	-2.83021	-2.00948	-1.7812	-1.74878	-1.72216	-2.90446	-1.43384	-2.27538	-1.6673	-1.37236	-3.07357	-6.87191	-2.52884	-2.73863	-5.88682	-5.11376	-2.20267	-4.84917	-2.85868
-40	-3.14187	-1.3936	-1.19256	-2.35735	-3.05765	-2.31316	-2.011	-1.19026	-1.16831	-1.68119	-0.60782	-2.04307	-0.86671	-1.45872	-1.18916	-0.80262	-1.7008	-4.49254	-1.626	-2.22981	-2.69618	-3.86884	-1.49534	-2.38694	-1.72267
-20	-1.71154	-0.97677	-0.45701	-1.38096	-2.03844	-0.90207	-1.09403	-0.84891	-0.4453	-1.37987	-0.41117	-1.03864	-0.19218	-0.58293	-0.62183	-0.2516	-0.91242	-3.52414	-0.74068	-1.38428	-1.59742	-1.14916	-0.86699	-1.74838	-0.41479
0	-0.08332	-0.01452	0.013521	0.431791	0.158155	0.711989	0.660646	-0.26417	0.186739	0.087298	0.616758	0.426029	0.36741	0.247814	0.151123	0.008317	0.077184	-1.66723	0.392255	0.419025	0.642351	0.852295	-0.44465	0.766832	1.33778
20	4.23894	3.72458	2.03356	4.67969	3.9609	4.76808	5.45958	0.504596	1.48433	3.81576	4.13854	4.63655	3.22002	3.0498	1.37745	1.21017	2.69868	4.64229	2.23958	3.06412	6.26715	8.92515	0.535645	6.03985	8.07529
40	11.4705	13.065	5.66259	13.3699	12.8246	13.6921	15.5833	1.55238	4.68762	8.89594	12.508	14.5378	6.21582	6.51638	2.26189	4.90305	6.86662	16.9584	4.75307	10.2063	15.8644	24.7484	1.46273	16.7727	14.9511
60	19.7226	24.8775	10.9629	25.2112	23.9376	25.0066	28.9073	2.43393	10.51	12.6357	24.5571	27.8474	7.62329	11.6754	2.38576	8.01786	10.169	33.105	7.8867	21.9726	30.3468	44.8907	2.431	30.4502	23.3104
80	29.0788	37.0757	18.7807	38.978	36.3369	36.6949	42.6064	3.69245	18.4081	16.6908	37.798	42.4163	7.02226	17.4286	2.99025	9.13446	12.1675	48.6925	11.5069	37.0799	44.7829	66.1885	3.42504	45.3156	36.6359
Voltage (mV)	E55A/S56A mutant. bath solutino: NO3-, pipeptte solution: Cl- + 5 mM ATP. n=26
-80	-3.54861	-4.29865	-3.39868	-4.16192	-2.38475	-4.48561	-2.66791	-4.61235	-5.27521	-4.04113	-2.90439	-6.34073	-4.02579	-2.73546	-2.7151	-3.00611	-2.29739	-2.01588	-1.77381	-3.06149	-1.87232	-7.74202	-2.61985	-4.76272	-3.86388	-2.70311
-60	-2.6486	-3.24177	-2.39889	-3.51346	-1.39012	-2.44029	-2.64457	-3.92435	-3.73383	-3.00834	-2.30724	-5.8039	-2.95101	-1.84229	-2.30123	-2.19371	-1.61279	-1.65968	-1.39517	-3.52333	-1.20363	-5.88682	-2.20267	-4.84917	-2.85868	-2.49187
-40	-1.68859	-2.71513	-1.7864	-2.6575	-1.15401	-1.54598	-2.46782	-2.31698	-3.11818	-2.12623	-1.60078	-3.91335	-2.32206	-1.13206	-1.63305	-1.48979	-1.16807	-1.65185	-1.13252	-1.63745	-0.74943	-2.69618	-1.49534	-2.38694	-1.72267	-1.37503
-20	-0.8743	-1.44831	-0.92773	-0.95736	-0.62275	-0.87173	-1.86421	-1.45929	-1.37306	-1.04934	-1.03448	-2.27176	-1.14378	-0.74682	-0.89756	-0.73767	-0.38751	-0.71632	-0.62766	-0.93069	-0.22962	-1.59742	-0.86699	-1.74838	-0.41479	-0.60634
0	0.108573	-0.17437	0.423333	0.41973	0.492888	0.132594	0.386848	0.657145	0.930137	-0.07535	-0.08691	0.202281	0.979246	0.359419	-0.02244	0.175979	0.180839	0.465805	0.948308	-0.12596	0.277567	0.642351	-0.44465	0.766832	1.33778	0.252317
20	3.50576	2.51941	3.37766	2.74239	4.04641	5.22757	7.6936	6.82443	8.23836	2.27141	1.18306	5.56661	6.7698	6.81174	1.11446	1.86827	1.69029	5.75015	7.03386	2.1098	2.55866	6.26715	0.535645	6.03985	8.07529	1.71145
40	8.80867	9.77159	9.89875	5.79132	11.9326	15.2905	20.9998	20.9145	25.1403	6.03691	2.90158	16.7466	18.4624	10.0379	1.93971	5.42401	5.31629	16.6241	20.3511	4.02367	6.88114	15.8644	1.46273	16.7727	14.9511	3.64197
60	14.6944	23.0341	20.0498	8.98878	24.004	28.7897	37.4142	40.6905	48.1457	7.86174	4.82475	32.6101	33.1219	9.87003	2.94946	9.86928	6.91803	32.121	37.1239	6.11598	8.86704	30.3468	2.431	30.4502	23.3104	5.69766
80	21.0945	42.563	31.8581	11.6298	39.0503	41.7331	54.2587	62.0307	72.0458	8.30828	7.12359	49.7339	49.3631	7.6145	4.21351	15.6501	6.27213	49.8802	54.3674	7.61348	8.10242	44.7829	3.42504	45.3156	36.6359	8.70787

## Sheet: Fig.4i
Fig. 4i	Comparison of the I–V curves of AtCLCa D753A mutant with 5 mM ATP added to the pipette solution.
Voltage (mV)	D753A mutant. bath solutino: NO3-, pipeptte solution: Cl-. n=23
-80	-2.41418	-21.1754	-2.56184	-3.74036	-6.58609	-2.8253	-3.3913	-4.04087	-3.8828	-17.5406	-2.95429	-6.91737	-4.91599	-5.16202	-6.36823	-2.14666	-2.52624	-1.9069	-2.79419	-3.88552	-2.49991	-5.94388	-4.52531
-60	-1.94455	-15.4025	-1.86368	-2.24421	-5.17386	-3.18324	-5.79688	-4.16045	-4.10085	-15.9245	-4.15462	-5.9641	-4.74309	-4.29241	-4.88398	-1.72688	-2.32175	-1.49118	-2.2621	-3.31341	-3.31806	-3.67996	-3.52031
-40	-1.26579	-7.19404	-1.44304	-1.49962	-3.79072	-2.10715	-3.34131	-2.85614	-3.184	-10.9404	-2.91	-4.02793	-3.23606	-1.9327	-2.98354	-1.17181	-1.46038	-0.84952	-1.78235	-1.88413	-1.71286	-2.19836	-2.26548
-20	-0.63473	-3.60192	-0.49075	-0.7098	-1.7774	-1.30797	-2.01133	-1.26816	-1.70234	-5.36947	-1.47493	-2.3239	-1.2893	-1.01862	-1.50932	-0.3024	-0.61349	-0.27112	-0.66584	-0.95218	-0.4019	-0.97025	-1.05008
0	0.022014	1.95532	0.30672	0.507993	1.10199	-0.33994	-0.93753	-0.41994	-0.26271	-0.52556	-0.10187	0.165464	0.175037	0.511532	0.752153	0.206907	0.092953	0.185267	0.575701	0.153642	0.84686	0.29938	0.251719
20	2.24174	8.02224	3.07012	3.19758	7.56204	1.24718	1.9541	4.22998	1.83894	7.16952	2.55345	4.84784	3.1336	3.02249	3.46742	1.38469	1.65455	1.35787	2.29117	1.47577	5.17445	4.78789	2.59797
40	5.48144	14.2607	5.8861	6.13419	16.5234	3.86536	5.24909	9.53064	5.44328	17.8559	6.49325	11.2713	8.44233	4.19456	6.62647	3.40801	3.96803	3.9968	3.86126	4.70225	7.97342	17.6962	5.12643
60	8.4331	25.5956	8.68163	9.65187	26.6869	5.40071	8.67217	14.9899	10.6607	30.7322	12.6631	21.0756	15.2069	5.13533	9.47462	5.36368	6.77935	5.79524	6.90259	9.26094	10.1958	34.7957	8.88722
80	11.8306	33.667	13.408	15.1389	39.704	6.87526	12.237	24.3481	18.8045	44.9573	20.184	33.1076	23.724	9.39219	17.6931	7.24574	11.4869	6.86392	11.2087	16.284	12.5115	47.6887	14.0456
Voltage (mV)	D753A mutant. bath solutino: NO3-, pipeptte solution: Cl- + 5 mM ATP. n=24
-80	-5.92281	-3.07453	-3.61323	-9.08811	-8.94417	-5.89091	-5.03184	-2.72377	-4.95276	-3.46098	-3.57325	-4.49287	-2.46822	-2.00358	-7.2692	-5.21257	-2.50574	-2.15524	-12.6532	-1.97631	-4.1297	-6.48099	-2.88277	-1.6892
-60	-3.13929	-3.1824	-2.84524	-7.69136	-5.7782	-5.86407	-3.1176	-1.57585	-3.97903	-3.62678	-2.96997	-5.36068	-1.29014	-1.33573	-8.73355	-6.70827	-1.57144	-1.55866	-11.5669	-1.83165	-3.79924	-6.46937	-2.24877	-1.038
-40	-2.52941	-1.29753	-2.39748	-4.96387	-3.68515	-3.30021	-1.64723	-1.48332	-1.66601	-2.64858	-1.81539	-3.90515	-0.92672	-0.59858	-3.03384	-4.25464	-1.01715	-0.93849	-6.62502	-0.86158	-2.56853	-4.57653	-1.4624	-0.65558
-20	-1.13765	-0.46148	-1.25259	-2.26014	-2.40944	-1.60888	-0.72825	-0.6448	-0.80875	-0.94296	-1.10446	-1.49456	-0.18474	-0.24387	-2.28664	-2.42283	-0.56286	-0.43388	-4.71731	-0.75946	-1.42215	-2.44818	-0.62699	-0.27534
0	-0.24239	-0.08091	0.053844	0.889798	-0.69971	0.358594	0.22541	-0.02602	1.51073	0.54298	0.198617	-0.30993	0.411875	0.318688	-0.10889	-0.60501	0.377147	0.139123	0.056997	-0.05318	0.59712	-0.38962	0.068304	0.159523
20	2.76006	0.656259	2.23311	6.46623	4.41731	5.3022	2.56967	0.560946	4.37047	2.27969	3.59738	1.73792	3.89464	1.87611	4.20157	4.46191	2.85432	1.09177	6.37357	0.293575	4.76557	3.90488	3.45547	0.550683
40	5.94235	2.3044	4.9565	12.4704	13.185	11.8394	5.71154	2.01247	6.26617	5.58316	9.1048	4.11636	7.39862	4.20669	8.21915	9.13667	4.16576	3.8318	15.8484	1.37853	8.9591	10.2376	9.05638	2.36007
60	7.72506	4.28216	9.31222	19.7234	23.5773	20.576	10.4937	3.88903	8.21686	11.6927	16.7859	6.65321	9.86683	6.34606	14.6136	14.0104	6.09721	5.25133	28.1799	2.60388	15.1924	19.8064	12.3332	3.65374
80	11.2045	7.01508	16.9411	32.4104	36.9225	32.4326	17.7415	7.6624	13.3864	20.2644	27.4592	9.35535	12.9165	9.39159	22.1643	20.2648	9.25721	6.71567	43.4582	4.52488	25.8494	36.3942	14.8605	4.18475

## Sheet: Supplementary Fig. 2a
Supplementary Fig. 2a	Representative Coomassie-blue-stained SDS-PAGE of the AtCLCa-Cl-MSP1D1 nanodiscs.

## Sheet: Supplementary Fig. 2f
Supplementary Fig. 2f	Representative Coomassie-blue-stained SDS-PAGE of the AtCLCa-NO3-MSP1D1 nanodiscs.

## Sheet: Supplementary Fig. 6d
Supplementary Fig. 6d	Comparisons of the I–V curves of HEK293T cells without AtCLCa transfection in Cl- and NO3- bath solutions.
Voltage (mV)	HEK293T cells without AtCLCa transfection. bath solutino: Cl-, pipeptte solution: Cl-. n=10
-80	-1.1203	-4.36721	-6.55977	-3.41463	-2.20661	-1.60405	-2.46554	-3.45741	-1.98741	-4.54103
-60	-0.816549	-3.25344	-4.13022	-2.85714	-1.54252	-1.13898	-1.84751	-2.95415	-1.02149	-3.34871
-40	-0.533478	-1.84362	-2.42954	-1.81185	-1.23682	-0.835397	-1.04865	-1.45781	-0.147845	-2.45871
-20	-0.168753	-0.875176	-1.5707	-1.0453	-0.701335	-0.0968888	-0.0142712	-0.314554	0.548925	-1.24874
0	-0.0234077	0.16701	0.0570943	0.149129	-0.0231904	0.172247	0.745143	0.984176	0.987451	0.0458706
20	0.741426	2.63963	1.5707	0.641115	0.590302	0.596404	1.45413	1.84788	1.45784	1.1254
40	1.0294	3.55276	4.60277	1.57979	1.12439	1.41242	2.14873	2.94488	2.01487	2.48902
60	1.31247	5.12851	5.98032	1.71916	1.58819	1.76338	2.98749	4.01474	2.45125	3.48522
80	1.44475	6.37458	7.85957	2.27805	2.73085	2.94327	3.54143	4.57841	2.9874	4.10255
Voltage (mV)	HEK293T cells without AtCLCa transfection. bath solutino: NO3-, pipeptte solution: Cl-. n=10
-80	-6.64161	-2.79866	-2.09926	-3.07366	-3.88937	-7.25017	-4.53528	-2.36333	-2.4237	-4.48701
-60	-3.79958	-1.83384	-1.80859	-2.22578	-2.14866	-4.26588	-2.57057	-2.00424	-2.1544	-3.15487
-40	-3.05498	-1.21474	-1.38551	-1.34588	-1.67502	-2.16708	-2.20912	-1.05518	-1.59425	-2.30154
-20	-1.61447	-0.53065	-0.29928	-0.57166	-0.55143	-0.7512	-0.59294	-0.73599	-0.67145	-1.14879
0	0.353514	0.247906	0.212079	0.010008	0.039758	0.060323	0.115318	0.098472	-0.04758	-0.98715
20	4.63605	1.0928	1.65142	0.84948	1.30683	1.23264	1.30379	0.474533	1.29533	1.87419
40	5.70494	1.74539	2.8087	2.0032	2.09507	3.06852	3.16954	1.75212	3.14183	3.01749
60	8.30202	3.23283	3.95091	3.01041	2.45722	4.82131	4.74613	2.23005	3.85996	3.98712
80	9.89701	4.32161	5.89945	3.71257	3.20657	6.76531	6.31153	3.25382	4.0395	5.07415

## Sheet: Supplementary Fig. 6e
Supplementary Fig. 6e	Comparisons of the I–V curves of HEK293T cells transfected with AtCLCa in Cl- and NO3- bath solutions.
Voltage (mV)	HEK293T cells transfected with AtCLCa. bath solutino: Cl-, pipeptte solution: Cl-. n=18
-80	-5.09337	-5.68581	-8.71479	-6.05636	-3.72784	-3.14518	-3.08465	-4.75866	-2.95515	-5.27775	-4.50473	-2.15269	-4.74261	-3.82623	-6.56665	-6.7289	-9.5534	-15.7174
-60	-3.18323	-4.40303	-6.58216	-4.72008	-2.92927	-2.58936	-1.94528	-3.99403	-1.9912	-3.67845	-3.13937	-1.61147	-3.94412	-2.91704	-4.60238	-5.43893	-6.99892	-10.944
-40	-2.00452	-2.69339	-4.79225	-3.01013	-2.17278	-1.60853	-1.17874	-2.46177	-1.15963	-2.35689	-2.08561	-1.17849	-1.5137	-1.92377	-3.2059	-3.43297	-4.47896	-7.26839
-20	-0.94327	-1.75731	-2.67254	-1.58645	-1.06804	-1.07139	-0.63386	-1.53763	-0.69393	-1.2439	-1.28771	-0.9319	-1.16443	-1.48879	-1.55417	-1.80338	-1.66882	-3.54013
0	0.267068	0.346696	0.640845	-0.0399	0.133393	0.092956	0.185039	0.221027	0.341689	0.243858	0.217854	0.244444	0.289629	0.275278	0.186614	0.382324	0.124587	0.179838
20	1.51707	2.23294	3.44366	1.28119	0.950761	1.27551	0.838189	2.48805	0.586631	1.08163	1.88601	0.592832	4.31273	4.84081	1.05502	2.37239	3.9493	4.16221
40	3.79618	6.039	4.80399	3.60545	1.82184	3.41783	2.46575	5.83094	1.68822	2.93977	3.83773	1.11756	6.17894	10.4126	1.92569	4.3565	6.53614	8.57776
60	8.29267	11.8819	8.0493	7.51235	3.78424	9.98419	6.88661	9.26523	4.19173	7.24789	8.40717	2.68459	9.15905	16.9462	3.73908	7.17974	11.5836	16.204
80	19.3514	19.3998	14.1948	16.6428	9.17547	23.9804	15.4134	15.4068	9.88171	17.2832	18.8512	5.77348	14.2934	21.5583	7.09019	12.1311	21.2309	26.2458
Voltage (mV)	HEK293T cells transfected with AtCLCa. bath solutino: NO3-, pipeptte solution: Cl-. n=18
-80	-11.7867	-5.3	-10.5026	-5.04286	-7.81076	-13.4496	-8.38027	-10.0826	-2.95905	-11.7282	-5.90083	-4.15428	-2.51618	-4.21619	-2.67257	-5.88706	-6.69659	-2.60359
-60	-8.42236	-4.07429	-6.94037	-4.16	-6.73453	-10.8845	-6.58027	-6.7447	-2.09829	-8.71001	-4.9209	-3.0047	-2.25809	-2.98618	-1.40765	-4.67882	-5.7561	-2.29462
-40	-6.10766	-2.38286	-3.36566	-0.9781	-4.60628	-6.77941	-4.47982	-3.89318	-1.22859	-7.14304	-2.93506	-1.92944	-2.04673	-2.10563	-1.36101	-3.02118	-3.50732	-1.46592
-20	-3.26087	-1.77429	-2.17497	-0.1619	-2.48251	-3.43382	-1.83318	-2.05682	0.303053	-3.56697	0.195986	-1.41957	-1.48095	-1.00494	-0.40578	-1.65059	-1.57659	-0.96592
0	3.44306	1.69714	0.603539	1.75048	1.43229	2.02941	1.1713	1.38333	1.18019	4.3329	1.52656	1.03951	0.369518	2.38598	0.715485	1.19412	2.22439	0.230493
20	12.0849	6.48381	5.12189	6.32	7.47085	8.77836	5.13363	6.11591	3.97319	13.3281	4.99112	5.0047	2.7872	4.6772	3.44403	3.74353	8.75024	2.23543
40	24.0538	9.41809	11.8408	9.62095	16.5955	15.7101	13.4134	13.1379	6.61504	17.726	12.5037	7.70931	8.84256	5.49358	5.70242	8.12706	18.5073	6.13946
60	39.205	11.3124	22.8722	10.9657	28.3067	22.2658	22.9901	21.887	7.84363	24.1273	19.6651	10.8645	16.5622	7.31392	7.7528	14.6847	28.9444	11.6242
80	56.1263	13.0924	37.5655	14.0676	41.1471	30.0126	36.5668	32.0811	9.48771	31.8237	24.9778	15.8344	25.5356	10.9339	10.3881	23.7035	43.6088	20.0444

[truncated: 1 more sheets: Supplementary Fig. 6f]
